# Supplementary material for: Mapping Tumor Spheroid Mechanics in Dependence of 3D Microenvironment Stiffness and Degradability by Brillouin Microscopy
Source: Cancers (Basel). 2021 Nov 5;13(21):5549. doi: 10.3390/cancers13215549 (PMC8583550; doi:10.3390/cancers13215549)
Supplement: Supplementary file 1 [file cancers-13-05549-s001.zip]

Archive with 1 entries (1 files):
- cancers-1416852-supplementary.pdf
